# Supplementary material for: Putting biomonitors to work: native moss as a screening tool for solid waste incineration
Source: Environ Monit Assess. 2024 Nov 7;196(12):1177. doi: 10.1007/s10661-024-13354-y (PMC11543719; doi:10.1007/s10661-024-13354-y)
Supplement: Supplementary file 1 — Supplementary file1 (XLSX 69 KB) [file 10661_2024_13354_MOESM1_ESM.xlsx]

## Sheet: Article Info.
Putting biomonitors to work: native moss as a screening tool for solid waste incineration
Environmental Monitoring and Assessment
Sarah Jovan, U.S. Forest Service, Pacific Northwest Research Station, Portland, Oregon, US; sarah.jovan@usda.gov; ORCID 0000-0001-7860-4005, Eleonore Jacobson, Jason M. Unrine, Nasser Jalili-Jahani, Bruce McCune
Online Resource 4 -		contains study data and associated information

## Sheet: Raw Data
SampleID	LongEastingM	LatNorthingM	Be	V	Cr	Co	Ni	Cu	Zn	Ga	As	Se	Rb	Sr	Mo	Cd	Sb	Cs	Ba	La	Ce	Pr	Nd	Sm	Eu	Gd	Dy	Er	Tm	Yb	Hg	Tl	Pb	U	Al	Mn	Fe	Ag	Ho	Lu	Th
N1	523883	5.01112e+06	0.0562321	7.61937	3.3866	1.32268	2.54687	14.8521	59.7281	0.596485	0.597058	0.137393	4.58749	48.9722	0.59526	0.0985697	0.745403	0.101267	64.3322	1.3879	2.63702	0.333388	1.33208	0.257703	0.0711075	0.255742	0.198774	0.104454	0.0138128	0.0863915	0.106988	0.0112791	4.77336	0.0630977	1821.67	160.839	2052.92	0.0314671	BDL	BDL	BDL
N2	525640	5.01101e+06	0.0593537	8.96794	3.12687	1.346	2.44456	10.1162	51.1594	0.654677	0.547449	0.101786	3.04209	41.9298	0.42415	0.117942	0.567177	0.118963	58.0034	1.66003	3.1534	0.406548	1.62211	0.31199	0.0748299	0.301105	0.218878	0.114201	0.0155612	0.0930272	0.0647109	0.0119048	3.325	0.0865646	1856.1	132.099	2183.17	BDL	BDL	BDL	BDL
N2R	525640	5.01101e+06	0.0504769	8.17488	3.04738	1.24332	2.38911	8.90874	52.8192	0.603498	0.499523	0.0938792	3.26081	36.6616	0.468283	0.120906	0.579889	0.109141	56.4521	1.42329	2.7182	0.351669	1.38824	0.26248	0.0662162	0.255405	0.188156	0.0990461	0.0130366	0.081876	0.0568362	0.0112878	3.22337	0.077663	1770.22	155.938	2042.78	BDL	BDL	BDL	BDL
N3	525546	5011013	0.069033	10.9535	4.25981	1.74394	3.45451	11.7633	55.5807	0.87907	0.827907	0.11734	7.06128	63.7641	0.468788	0.265198	0.446104	0.16581	118.662	2.07515	3.96206	0.509343	1.99796	0.389555	0.110241	0.37756	0.283721	0.144431	0.0191758	0.116442	0.0960424	0.0196654	3.63044	0.117829	2438.84	237.575	2704.71	BDL	BDL	BDL	BDL
N4	525655	5.01109e+06	0.0395511	7.54528	3.10232	1.25062	2.55967	9.84605	51.5103	0.529334	0.492802	0.107817	4.8719	42.2307	0.390867	0.178096	0.468266	0.0934985	61.9426	1.48088	2.80333	0.362307	1.43166	0.282043	0.070743	0.26517	0.196362	0.0976006	0.0123065	0.0767802	0.108824	0.0143189	3.97268	0.0609907	1442.81	152.575	1677.17	BDL	BDL	BDL	BDL
N5	514214	4.99975e+06	0.0714884	10.0755	4.12897	1.58165	2.47461	15.6413	65.5593	0.843624	0.820404	0.119833	4.35706	37.3124	0.723791	0.125619	0.656338	0.17678	66.3471	2.30362	4.4705	0.560716	2.21842	0.432965	0.103464	0.402056	0.294709	0.151732	0.0197944	0.124248	0.0736962	0.016673	4.11093	0.105672	2270.29	150.347	2761.56	BDL	BDL	BDL	0.114579
N6	514422	4999737	0.0457692	6.43092	2.41846	1.02385	1.81908	9.80954	57.5443	0.521308	0.607538	0.111615	2.32192	33.4165	0.380615	0.337462	0.424308	0.0977692	72.7036	1.31577	2.44523	0.311615	1.21885	0.236923	0.0666923	0.220231	0.165154	0.0842308	0.0109231	0.0672308	0.0733846	0.00907692	2.55954	0.0597692	1457.11	186.373	1653.82	BDL	BDL	BDL	BDL
N7	514296	5.00007e+06	0.0369538	6.40258	2.46816	0.795006	1.46134	8.23188	31.8428	0.481981	0.708781	0.130836	2.3315	38.1781	0.420058	0.13841	0.508198	0.102705	75.1587	1.20932	2.28839	0.286392	1.10728	0.218394	0.0615065	0.202081	0.154806	0.0779859	0.0107366	0.0647524	0.101623	0.0122347	2.47341	0.0575947	1278.92	111.395	1559.94	BDL	BDL	BDL	BDL
N8	503046	4.98823e+06	0.0699272	11.1061	5.55279	2.04179	4.18876	20.5994	133.637	0.922635	1.38286	0.123201	8.91116	34.5864	1.16653	1.77049	2.80154	0.189895	64.3237	2.44236	4.47308	0.542118	2.17074	0.440178	0.302668	0.49038	0.344705	0.185449	0.0249798	0.157235	0.381568	0.0319321	15.1369	0.104608	2393.23	286.623	3467.37	0.30485	BDL	BDL	BDL
N8R	503046	4.98823e+06	0.0651255	8.9344	5.12834	1.71088	3.69135	19.4266	121.19	0.785253	1.16333	0.127142	7.70857	30.5825	1.11638	1.45118	2.96437	0.161419	56.7507	2.12906	3.87166	0.459306	1.87238	0.375927	0.281626	0.403906	0.30012	0.159187	0.0207254	0.133599	0.38884	0.0229574	12.8021	0.098047	2100.6	227.877	3312.12	0.261778	BDL	BDL	BDL
N9	503099	4.98832e+06	0.0584881	8.25857	5.76449	1.32294	3.35015	16.1356	84.888	0.714644	0.784622	0.11568	7.76587	39.4549	1.07404	0.783758	2.17512	0.168726	74.7977	3.3149	4.56803	0.430065	1.6933	0.328553	0.959654	0.33797	0.226782	0.123801	0.0158963	0.0938229	0.844579	0.042851	9.57365	0.0877754	1740.13	202.963	3581.32	0.145054	BDL	BDL	BDL
N10	503215	4.98826e+06	0.0386623	5.60555	2.41746	0.791436	1.74633	11.2051	85.2781	0.436215	0.594535	0.0758564	3.18434	49.0389	0.797961	0.279119	1.06321	0.0863785	25.5807	3.97088	4.15082	0.269005	1.08923	0.21925	1.51819	0.243148	0.162806	0.0907015	0.011093	0.0681892	0.681566	0.00742251	3.61925	0.0868679	1176.26	186.4	1523.89	0.0429853	BDL	BDL	BDL
N11	502859	4.98844e+06	0.129686	15.1996	13.3633	4.74801	7.17311	77.2656	540.558	1.51773	1.91637	0.253605	8.88338	49.6903	1.78134	6.36378	6.02706	0.369635	119.717	3.98617	6.8637	0.924173	3.82205	0.724173	0.235963	0.850212	0.556743	0.289398	0.0380831	0.24207	0.335793	0.0541985	59.0549	0.227481	3828.39	614.113	4926.79	1.17218	BDL	0.0229008	BDL
N12	502812	4.98845e+06	0.0300339	4.4475	1.75198	0.682273	0.980504	9.30056	68.0807	0.2965	0.291231	0.104027	7.31901	60.1944	0.479714	0.932104	1.09612	0.0757998	45.8799	0.753481	1.48017	0.185021	0.753933	0.147008	0.0438841	0.152729	0.108845	0.0580354	0.00797892	0.0481746	0.070907	0.00820474	3.6968	0.0422281	754.755	63.7256	948.092	0.0613474	BDL	BDL	BDL
N13	502891	4.98839e+06	0.0748315	7.69393	6.57236	2.54494	4.17423	62.6968	389.006	0.799551	1.06929	0.24779	3.40659	29.3675	1.07506	6.20082	10.83	0.200599	66.0363	1.91288	3.47655	0.436554	1.80285	0.341049	0.128464	0.514307	0.266517	0.14015	0.0183521	0.115056	0.29985	0.0238951	37.9159	0.149738	1993.31	118.462	2438.25	1.02217	BDL	BDL	BDL
N13R	502891	4.98839e+06	0.073985	7.64211	6.36045	2.37759	4.03211	58.9739	364.825	0.770075	1.06083	0.210376	3.65639	28.708	1.02534	6.22248	9.47902	0.192331	63.5538	1.96286	3.46323	0.433835	1.77955	0.333083	0.127068	0.491729	0.257744	0.140977	0.0183459	0.119925	0.30812	0.0231579	36.648	0.139323	1883.16	131.802	2364.83	0.938947	BDL	BDL	BDL
N14	503035	4988440	0.059002	8.97749	5.38619	1.66092	3.58818	22.4274	175.197	0.762475	0.783553	0.15976	4.45405	23.4018	0.918723	1.89501	4.08782	0.187465	65.4067	2.04982	3.9287	0.488064	1.95665	0.382435	0.148583	0.409501	0.277206	0.144032	0.0188423	0.120719	0.279441	0.0243513	15.5957	0.0964471	2046.62	210.14	2738.86	0.246707	BDL	BDL	BDL
N15	503485	4.98841e+06	0.0545963	7.78777	3.90983	1.15492	2.30392	11.5725	62.9409	0.678257	0.706875	0.151399	5.51783	23.3939	0.555635	0.281055	0.750759	0.16267	44.0127	2.0526	3.92454	0.477538	1.87258	0.360991	0.143725	0.339568	0.238449	0.117906	0.0163869	0.0985612	0.17498	0.0147082	5.73157	0.0915268	1857.95	165.098	2402.4	0.0173461	BDL	BDL	BDL
N16	503308	4.98842e+06	0.0462211	5.74443	2.77746	0.836086	1.57763	12.4183	80.6858	0.398864	0.452599	0.10817	3.98226	40.8659	0.479773	0.298995	0.898296	0.0871997	37.3625	1.78366	2.73036	0.304325	1.21145	0.237047	0.386894	0.242377	0.164351	0.0822193	0.0109218	0.0692879	0.35509	0.0102228	4.6367	0.0628222	1083.11	65.0625	1382.75	0.0235911	BDL	BDL	BDL
N16R	503308	4.98842e+06	0.0417311	5.47883	2.57419	0.752318	1.44598	12.2052	71.6484	0.377434	0.40541	0.0853941	3.93223	43.1758	0.488022	0.282612	0.759505	0.0837713	37.4097	1.48547	2.37365	0.263215	1.03972	0.208578	0.313756	0.203246	0.143277	0.072643	0.00996909	0.059119	0.278284	0.00888717	3.77612	0.0586553	1046.58	52.5054	1330.95	0.0184699	BDL	BDL	BDL
N17	503543	4.98839e+06	0.0363105	4.76953	1.94382	0.685977	1.34007	7.88205	44.9566	0.34975	0.403923	0.102003	4.63122	28.5481	0.400668	0.220701	0.688147	0.0777963	42.5608	1.11068	2.0677	0.252588	1.01544	0.197329	0.0931553	0.196912	0.136477	0.0700334	0.0090985	0.0579299	0.0940735	0.0106845	2.84065	0.0505008	929.472	188.35	1201.8	BDL	BDL	BDL	BDL
N18	503915	4.98885e+06	0.0483819	7.68422	3.27241	1.06052	1.85218	12.6607	59.3185	0.570307	1.19717	0.106958	7.44879	28.8562	0.485761	0.159304	0.588835	0.140939	43.3961	1.72371	3.40809	0.415777	1.65712	0.319175	0.0805016	0.301699	0.210194	0.107282	0.013754	0.0868123	0.0785599	0.0130259	3.84231	0.0728155	1599.07	150.69	1943.33	BDL	BDL	BDL	BDL
N19	503745	4988924	0.0668624	9.02668	3.63129	1.45738	2.2354	8.12617	44.4139	0.727517	0.680117	0.0685403	3.03658	30.0242	0.360319	0.199581	0.289765	0.170889	38.9367	2.37685	4.71837	0.589346	2.34681	0.456795	0.109564	0.436745	0.309899	0.157718	0.0208054	0.127181	0.0651846	0.014094	2.70864	0.0862416	2039.56	127.471	2479.77	BDL	BDL	0.0209732	BDL
N20	503594	4.9889e+06	0.0520384	6.5801	3.56587	1.08161	1.96731	18.8925	83.9539	0.527258	2.35995	0.0697042	5.85667	66.7345	0.340448	1.79592	0.330296	0.139089	58.6323	1.55348	3.00775	0.374261	1.48569	0.286731	0.0988809	0.279297	0.197842	0.101759	0.0155875	0.0830536	0.0713829	0.0188649	2.40927	0.067466	1384.08	148.42	1699.53	BDL	BDL	BDL	BDL
N21	503841	4.98881e+06	0.0419894	6.75277	2.74958	0.751481	1.60311	9.79355	40.8333	0.503948	1.14131	0.123842	6.52771	63.2112	0.497722	0.21792	0.595672	0.125816	91.4689	1.30326	2.51367	0.30205	1.16424	0.230296	0.0746393	0.214806	0.151329	0.0769172	0.0125285	0.0660592	0.102961	0.0167806	3.20995	0.0656796	1328.85	143.415	1510.81	BDL	BDL	BDL	BDL
N22	504352	4.98951e+06	0.0678098	13.7175	3.64396	1.88776	2.33936	12.2416	53.6937	0.885814	0.852923	0.090491	4.36602	46.2945	0.641309	0.18332	0.51021	0.160639	49.0735	2.41621	4.80382	0.606625	2.44622	0.491115	0.118161	0.477397	0.363523	0.190413	0.0254092	0.15417	0.082385	0.0153546	3.38948	0.110678	2399.91	252.49	3427.59	BDL	BDL	0.0247077	BDL
N22R	504352	4.98951e+06	0.0727273	12.6307	3.77542	1.83855	2.45447	15.2021	67.7763	0.852985	0.817245	0.0858369	3.51448	41.1739	0.734218	0.193133	0.789309	0.154584	53.0307	2.39243	4.74397	0.597581	2.4039	0.478346	0.116348	0.47343	0.349044	0.183535	0.0237222	0.152868	0.0915334	0.0145923	3.80515	0.106438	2409.77	221.769	3315.8	BDL	BDL	0.0238783	BDL
N23	504434	4989687	0.0473978	7.09437	2.24249	0.899097	1.31708	10.0009	31.7974	0.544516	0.533505	0.0806022	3.37273	29.5435	0.429849	0.160172	0.38314	0.136344	91.6564	1.57626	3.09178	0.38357	1.50348	0.287312	0.0830968	0.265032	0.18443	0.092043	0.011957	0.0756129	0.0764731	0.0124731	5.28834	0.0774194	1421.64	126.441	1632.27	BDL	BDL	BDL	BDL
N24	504399	4989841	0.0585408	7.34412	2.21948	0.967725	1.35124	8.08558	29.0967	0.57485	0.58721	0.156996	3.36936	38.2143	0.297082	0.268069	0.244807	0.158283	54.1658	1.85631	3.53528	0.444807	1.73099	0.34	0.0869528	0.319142	0.223605	0.115279	0.0149356	0.0953648	0.0595708	0.015279	1.85562	0.095279	1400.77	109.23	1740.88	BDL	BDL	BDL	BDL
N25	505859	4.99101e+06	0.0508197	7.22574	2.55902	1.04197	1.66951	10.2737	36.5741	0.567705	0.709262	0.102459	3.87361	38.9292	0.478443	0.118279	0.496639	0.14123	55.4262	1.66893	3.23172	0.41123	1.625	0.322213	0.0816393	0.300164	0.221066	0.11541	0.0152459	0.092623	0.0658197	0.0142623	2.78156	0.0805738	1439.8	99.5705	1743.22	BDL	BDL	BDL	BDL
N26	505876	4.99091e+06	0.0648467	8.46997	3.09198	1.02696	2.46384	10.3867	28.6687	0.717346	0.828895	0.138429	8.26804	61.5286	0.51323	0.145233	0.48047	0.185552	114.463	1.9218	3.72348	0.456531	1.78597	0.344141	0.099454	0.331037	0.234775	0.119362	0.0146997	0.0965981	0.124066	0.0714826	3.66468	0.103654	1890.27	286.489	2198.39	BDL	BDL	BDL	BDL
N27	505938	4.99149e+06	0.0551985	9.23682	3.53316	2.0614	2.40741	11.1591	69.5843	0.631229	0.736408	0.0856711	6.39115	26.9773	1.55425	0.187902	14.2867	0.131645	70.1499	1.67062	3.36386	0.417089	1.68922	0.337694	0.0824197	0.327108	0.248469	0.125974	0.0169376	0.104045	0.069414	0.0129301	2.93709	0.0775803	1659.09	254.961	2490.39	0.0458223	BDL	BDL	BDL
N28	508917	4994189	0.0297615	3.69958	1.31185	0.573192	0.850587	5.23196	26.3721	0.302916	0.41295	0.0961	2.82688	19.8909	0.242484	0.136236	0.235593	0.0761075	18.2807	0.875729	1.68224	0.208709	0.817342	0.153957	0.0371072	0.148732	0.102385	0.052783	0.00636123	0.0421053	0.0689133	0.00689133	1.53336	0.0515714	788.414	227.192	917.905	BDL	BDL	BDL	BDL
N29	508976	4994225	0.03208	4.73056	1.54176	0.64512	0.91792	7.6024	29.0557	0.36856	0.43712	0.10608	2.80216	40.0239	0.22936	0.18728	0.16392	0.09224	38.7247	1.07416	2.06576	0.25784	1.01032	0.18968	0.05016	0.18592	0.13152	0.06648	0.00848	0.05416	0.05224	0.00856	1.52256	0.05944	974.763	82.338	1110.8	BDL	BDL	BDL	BDL
N30	508387	4.99448e+06	0.0328952	5.64033	2.00098	0.772512	1.21667	8.21051	35.6379	0.419377	0.424033	0.0959069	5.66842	31.2421	0.384529	0.130379	0.343297	0.100789	59.9032	1.18596	2.30537	0.282689	1.09538	0.211416	0.0567781	0.200376	0.140894	0.0726249	0.00953811	0.0593316	0.0810364	0.0108149	2.9249	0.0539241	1096.46	131.555	1245.85	BDL	BDL	BDL	BDL
N30R	508387	4.99448e+06	0.0283665	4.87984	1.84693	0.673227	1.16837	7.17131	31.8014	0.374263	0.424303	0.11012	4.54064	25.4985	0.374741	0.101036	0.343586	0.0865339	48.0524	1.03753	2.01458	0.249323	0.98749	0.187649	0.0491633	0.183187	0.123108	0.0647012	0.00828685	0.0541036	0.0790438	0.0098008	2.59211	0.0497211	1000.53	103.064	1174.2	BDL	BDL	BDL	BDL

## Sheet: MDL avg
			Dry mass per sample method detection limits
			Be	V	Cr	Co	Ni	Cu	Zn	Ga	As	Se	Rb	Sr	Mo	Ag	Cd	Sb	Cs	Ba	La	Ce	Pr	Nd	Sm	Eu	Gd	Dy	Ho	Er	Tm	Yb	Lu	Hg	Tl	Pb	Th	U	Al	Mn	Fe
Sample ID	Wt.	4X Batch ID	Conc. [ ug/g ]	Conc. [ ug/g ]	Conc. [ ug/g ]	Conc. [ ug/g ]	Conc. [ ug/g ]	Conc. [ ug/g ]	Conc. [ ug/g ]	Conc. [ ug/g ]	Conc. [ ug/g ]	Conc. [ ug/g ]	Conc. [ ug/g ]	Conc. [ ug/g ]	Conc. [ ug/g ]	Conc. [ ug/g ]	Conc. [ ug/g ]	Conc. [ ug/g ]	Conc. [ ug/g ]	Conc. [ ug/g ]	Conc. [ ug/g ]	Conc. [ ug/g ]	Conc. [ ug/g ]	Conc. [ ug/g ]	Conc. [ ug/g ]	Conc. [ ug/g ]	Conc. [ ug/g ]	Conc. [ ug/g ]	Conc. [ ug/g ]	Conc. [ ug/g ]	Conc. [ ug/g ]	Conc. [ ug/g ]	Conc. [ ug/g ]	Conc. [ ug/g ]	Conc. [ ug/g ]	Conc. [ ug/g ]	Conc. [ ug/g ]	Conc. [ ug/g ]	Conc. [ ug/g ]	Conc. [ ug/g ]	Conc. [ ug/g ]
N1	0.2447	4	0.00121193	0.0175843	0.0356856	0.00155085	0.0774153	0.0270847	0.122045	0.000995705	0.00591788	0.0270925	0.0127588	0.0301637	0.00932283	0.017478	0.00194712	0.00394228	0.00141139	0.0803281	0.0311686	0.00467911	0.00577102	0.0215474	0.004399	0.000459497	0.00483351	0.00248372	0.297681	0.00069752	0.000497852	0.000723363	0.0185704	0.0316624	0.00168149	0.0123158	0.102435	0.000656852	4.80807	0.0248992	3.00455
N2	0.2352	4	0.00126088	0.0182945	0.037127	0.00161349	0.0805422	0.0281787	0.126975	0.00103592	0.00615691	0.0281868	0.0132741	0.031382	0.00969939	0.0181839	0.00202577	0.00410151	0.0014684	0.0835727	0.0324275	0.0048681	0.00600411	0.0224177	0.00457668	0.000478056	0.00502874	0.00258404	0.309704	0.000725693	0.000517961	0.00075258	0.0193205	0.0329413	0.00174941	0.0128133	0.106572	0.000683383	5.00227	0.0259049	3.1259
N2R	0.2516	4	0.0011787	0.017102	0.0347069	0.00150832	0.0752923	0.026342	0.118698	0.000968398	0.00575558	0.0263495	0.0124089	0.0293364	0.00906716	0.0169986	0.00189373	0.00383416	0.00137269	0.0781252	0.0303138	0.00455078	0.00561275	0.0209565	0.00427836	0.000446895	0.00470095	0.00241561	0.289517	0.000678391	0.000484199	0.000703525	0.0180611	0.0307941	0.00163537	0.0119781	0.0996258	0.000638838	4.67621	0.0242164	2.92215
N3	0.2451	4	0.00120996	0.0175556	0.0356273	0.00154832	0.077289	0.0270405	0.121846	0.00099408	0.00590822	0.0270483	0.012738	0.0301144	0.00930761	0.0174494	0.00194395	0.00393584	0.00140909	0.080197	0.0311177	0.00467147	0.0057616	0.0215122	0.00439182	0.000458747	0.00482562	0.00247967	0.297195	0.000696381	0.00049704	0.000722182	0.0185401	0.0316107	0.00167874	0.0122957	0.102268	0.00065578	4.80022	0.0248586	2.99964
N4	0.2584	4	0.00114768	0.016652	0.0337936	0.00146862	0.0733109	0.0256487	0.115575	0.000942914	0.00560412	0.0256561	0.0120823	0.0285644	0.00882855	0.0165513	0.00184389	0.00373326	0.00133656	0.0760692	0.0295161	0.00443103	0.00546504	0.020405	0.00416577	0.000435135	0.00457724	0.00235204	0.281898	0.000660538	0.000471457	0.000685011	0.0175858	0.0299837	0.00159234	0.0116628	0.097004	0.000622027	4.55315	0.0235791	2.84525
N5	0.2627	4	0.00112889	0.0163794	0.0332404	0.00144459	0.0721109	0.0252289	0.113683	0.00092748	0.00551239	0.0252362	0.0118846	0.0280969	0.00868404	0.0162804	0.00181371	0.00367215	0.00131469	0.0748241	0.0290329	0.0043585	0.00537559	0.020071	0.00409758	0.000428012	0.00450232	0.00231354	0.277284	0.000649726	0.00046374	0.000673798	0.017298	0.0294929	0.00156627	0.0114719	0.0954162	0.000611845	4.47862	0.0231931	2.79868
N6	0.26	4	0.00114062	0.0165495	0.0335856	0.00145959	0.0728597	0.0254909	0.114863	0.000937111	0.00556963	0.0254982	0.012008	0.0283886	0.00877422	0.0164494	0.00183254	0.00371029	0.00132834	0.0756011	0.0293344	0.00440376	0.00543141	0.0202794	0.00414014	0.000432457	0.00454908	0.00233757	0.280163	0.000656473	0.000468556	0.000680795	0.0174776	0.0297992	0.00158254	0.0115911	0.0964071	0.000618199	4.52513	0.023434	2.82774
N7	0.2403	4	0.00123412	0.0179062	0.036339	0.00157924	0.0788328	0.0275807	0.12428	0.00101394	0.00602624	0.0275886	0.0129924	0.030716	0.00949353	0.017798	0.00198278	0.00401446	0.00143724	0.081799	0.0317393	0.00476478	0.00587669	0.021942	0.00447955	0.00046791	0.00492201	0.0025292	0.303131	0.000710292	0.000506968	0.000736608	0.0189105	0.0322422	0.00171228	0.0125413	0.104311	0.000668879	4.89611	0.0253551	3.05956
N8	0.2474	4	0.00119871	0.0173924	0.0352961	0.00153392	0.0765705	0.0267891	0.120713	0.000984838	0.00585329	0.0267969	0.0126196	0.0298345	0.00922108	0.0172872	0.00192587	0.00389925	0.00139599	0.0794514	0.0308284	0.00462804	0.00570803	0.0213123	0.00435099	0.000454482	0.00478076	0.00245662	0.294432	0.000689907	0.000492419	0.000715468	0.0183678	0.0313169	0.00166314	0.0121814	0.101317	0.000649683	4.7556	0.0246275	2.97176
N8R	0.2509	4	0.00118198	0.0171497	0.0348038	0.00151253	0.0755023	0.0264154	0.119029	0.0009711	0.00577164	0.026423	0.0124435	0.0294183	0.00909245	0.0170461	0.00189901	0.00384486	0.00137652	0.0783431	0.0303984	0.00456348	0.00562841	0.021015	0.0042903	0.000448142	0.00471407	0.00242235	0.290325	0.000680283	0.00048555	0.000705488	0.0181115	0.03088	0.00163994	0.0120115	0.0999037	0.000640621	4.68926	0.0242839	2.9303
N9	0.2315	4	0.00128104	0.0185869	0.0377204	0.00163928	0.0818295	0.0286291	0.129004	0.00105248	0.00625531	0.0286373	0.0134863	0.0318836	0.00985441	0.0184745	0.00205815	0.00416706	0.00149187	0.0849084	0.0329458	0.00494591	0.00610008	0.022776	0.00464983	0.000485697	0.00510911	0.00262534	0.314654	0.000737292	0.00052624	0.000764608	0.0196293	0.0334678	0.00177737	0.0130181	0.108276	0.000694305	5.08222	0.0263189	3.17586
N10	0.2452	4	0.00120946	0.0175484	0.0356128	0.00154769	0.0772575	0.0270295	0.121796	0.000993674	0.00590581	0.0270373	0.0127328	0.0301021	0.00930382	0.0174423	0.00194315	0.00393424	0.00140852	0.0801643	0.031105	0.00466956	0.00575925	0.0215035	0.00439003	0.00045856	0.00482365	0.00247866	0.297074	0.000696097	0.000496837	0.000721888	0.0185326	0.0315978	0.00167806	0.0122907	0.102226	0.000655513	4.79827	0.0248484	2.99842
N11	0.2358	4	0.00125768	0.018248	0.0370325	0.00160938	0.0803373	0.028107	0.126652	0.00103329	0.00614124	0.0281151	0.0132404	0.0313021	0.00967471	0.0181376	0.00202062	0.00409107	0.00146467	0.08336	0.032345	0.00485571	0.00598884	0.0223607	0.00456503	0.00047684	0.00501594	0.00257747	0.308916	0.000723847	0.000516643	0.000750665	0.0192713	0.0328575	0.00174495	0.0127807	0.106301	0.000681644	4.98954	0.025839	3.11795
N12	0.2657	4	0.00111615	0.0161945	0.0328651	0.00142827	0.0712967	0.0249441	0.112399	0.000917008	0.00545015	0.0249512	0.0117504	0.0277796	0.00858599	0.0160966	0.00179323	0.00363069	0.00129984	0.0739793	0.0287051	0.00430929	0.00531489	0.0198444	0.00405132	0.00042318	0.00445149	0.00228742	0.274153	0.00064239	0.000458504	0.000666191	0.0171027	0.0291599	0.00154859	0.0113424	0.0943389	0.000604937	4.42806	0.0229313	2.76708
N13	0.267	4	0.00111071	0.0161156	0.0327051	0.00142132	0.0709496	0.0248226	0.111852	0.000912543	0.00542361	0.0248297	0.0116932	0.0276444	0.00854418	0.0160182	0.0017845	0.00361302	0.00129351	0.0736191	0.0285654	0.0042883	0.00528902	0.0197478	0.00403159	0.000421119	0.00442981	0.00227628	0.272818	0.000639263	0.000456271	0.000662947	0.0170194	0.0290179	0.00154105	0.0112872	0.0938796	0.000601991	4.4065	0.0228196	2.7536
N13R	0.266	4	0.00111489	0.0161762	0.0328281	0.00142666	0.0712163	0.0249159	0.112272	0.000915973	0.005444	0.0249231	0.0117371	0.0277483	0.0085763	0.0160784	0.00179121	0.0036266	0.00129838	0.0738958	0.0286727	0.00430442	0.0053089	0.019822	0.00404675	0.000422703	0.00444646	0.00228484	0.273844	0.000641666	0.000457987	0.000665439	0.0170834	0.029127	0.00154684	0.0113296	0.0942325	0.000604254	4.42306	0.0229054	2.76396
N14	0.2505	4	0.00118387	0.0171771	0.0348593	0.00151494	0.0756229	0.0264576	0.119219	0.00097265	0.00578086	0.0264652	0.0124634	0.0294653	0.00910697	0.0170733	0.00190204	0.003851	0.00137872	0.0784682	0.0304469	0.00457077	0.0056374	0.0210485	0.00429715	0.000448858	0.0047216	0.00242622	0.290788	0.00068137	0.000486325	0.000706614	0.0181405	0.0309293	0.00164256	0.0120307	0.100063	0.000641643	4.69675	0.0243227	2.93498
N15	0.2502	4	0.00118529	0.0171977	0.0349011	0.00151676	0.0757136	0.0264893	0.119362	0.000973817	0.00578779	0.026497	0.0124783	0.0295006	0.00911789	0.0170938	0.00190432	0.00385562	0.00138037	0.0785623	0.0304834	0.00457625	0.00564415	0.0210737	0.0043023	0.000449396	0.00472726	0.00242913	0.291137	0.000682187	0.000486908	0.000707461	0.0181622	0.0309664	0.00164453	0.0120451	0.100183	0.000642413	4.70238	0.0243519	2.9385
N16	0.2289	4	0.00129559	0.018798	0.0381488	0.0016579	0.082759	0.0289543	0.130469	0.00106443	0.00632636	0.0289626	0.0136395	0.0322457	0.00996634	0.0186844	0.00208153	0.0042144	0.00150882	0.0858728	0.03332	0.00500208	0.00616936	0.0230347	0.00470264	0.000491214	0.00516715	0.00265516	0.318228	0.000745667	0.000532217	0.000773293	0.0198523	0.0338479	0.00179755	0.0131659	0.109506	0.000702192	5.13995	0.0266179	3.21194
N16R	0.2588	4	0.0011459	0.0166262	0.0337414	0.00146635	0.0731976	0.0256091	0.115396	0.000941456	0.00559546	0.0256165	0.0120637	0.0285203	0.0088149	0.0165257	0.00184104	0.00372749	0.0013345	0.0759517	0.0294704	0.00442418	0.0054566	0.0203735	0.00415933	0.000434462	0.00457017	0.0023484	0.281462	0.000659517	0.000470728	0.000683952	0.0175587	0.0299374	0.00158988	0.0116448	0.0968541	0.000621065	4.54612	0.0235426	2.84085
N17	0.2396	4	0.00123773	0.0179585	0.0364452	0.00158386	0.0790632	0.0276612	0.124643	0.0010169	0.00604384	0.0276692	0.0130304	0.0308057	0.00952127	0.01785	0.00198857	0.00402619	0.00144144	0.0820379	0.031832	0.0047787	0.00589385	0.0220061	0.00449263	0.000469277	0.00493639	0.00253659	0.304017	0.000712367	0.000508449	0.00073876	0.0189657	0.0323364	0.00171728	0.012578	0.104615	0.000670833	4.91041	0.0254292	3.0685
N18	0.2472	4	0.00119968	0.0174064	0.0353247	0.00153516	0.0766324	0.0268108	0.120811	0.000985635	0.00585803	0.0268185	0.0126298	0.0298586	0.00922855	0.0173012	0.00192743	0.00390241	0.00139712	0.0795157	0.0308534	0.00463178	0.00571265	0.0213295	0.00435451	0.00045485	0.00478463	0.0024586	0.29467	0.000690466	0.000492817	0.000716047	0.0183826	0.0313422	0.00166448	0.0121913	0.101399	0.000650209	4.75944	0.0246474	2.97416
N19	0.2384	4	0.00124396	0.0180489	0.0366286	0.00159183	0.0794611	0.0278005	0.12527	0.00102202	0.00607426	0.0278085	0.013096	0.0309608	0.0095692	0.0179398	0.00199858	0.00404646	0.00144869	0.0824509	0.0319922	0.00480276	0.00592352	0.0221168	0.00451525	0.00047164	0.00496124	0.00254936	0.305547	0.000715953	0.000511009	0.000742478	0.0190612	0.0324991	0.00172592	0.0126413	0.105142	0.00067421	4.93513	0.0255572	3.08394
N20	0.2502	4	0.00118529	0.0171977	0.0349011	0.00151676	0.0757136	0.0264893	0.119362	0.000973817	0.00578779	0.026497	0.0124783	0.0295006	0.00911789	0.0170938	0.00190432	0.00385562	0.00138037	0.0785623	0.0304834	0.00457625	0.00564415	0.0210737	0.0043023	0.000449396	0.00472726	0.00242913	0.291137	0.000682187	0.000486908	0.000707461	0.0181622	0.0309664	0.00164453	0.0120451	0.100183	0.000642413	4.70238	0.0243519	2.9385
N21	0.2634	4	0.00112589	0.0163359	0.0331521	0.00144075	0.0719193	0.0251619	0.113381	0.000925015	0.00549774	0.0251691	0.011853	0.0280222	0.00866096	0.0162371	0.00180889	0.0036624	0.00131119	0.0746252	0.0289558	0.00434691	0.0053613	0.0200177	0.00408669	0.000426875	0.00449036	0.00230739	0.276547	0.000648	0.000462507	0.000672008	0.017252	0.0294145	0.00156211	0.0114415	0.0951627	0.000610219	4.46672	0.0231315	2.79124
N22	0.2566	4	0.00115573	0.0167688	0.0340306	0.00147893	0.0738251	0.0258287	0.116385	0.000949528	0.00564343	0.0258361	0.0121671	0.0287648	0.00889048	0.0166674	0.00185682	0.00375945	0.00134594	0.0766028	0.0297231	0.00446211	0.00550338	0.0205481	0.00419499	0.000438187	0.00460935	0.00236854	0.283875	0.000665172	0.000474764	0.000689816	0.0177092	0.030194	0.00160351	0.0117447	0.0976845	0.00062639	4.58509	0.0237445	2.86521
N22R	0.2563	4	0.00115708	0.0167884	0.0340705	0.00148066	0.0739116	0.0258589	0.116522	0.000950639	0.00565004	0.0258663	0.0121813	0.0287985	0.00890088	0.0166869	0.001859	0.00376385	0.00134752	0.0766925	0.0297579	0.00446733	0.00550982	0.0205722	0.0041999	0.0004387	0.00461475	0.00237131	0.284208	0.00066595	0.00047532	0.000690624	0.0177299	0.0302294	0.00160539	0.0117584	0.0977988	0.000627123	4.59046	0.0237723	2.86856
N23	0.2325	4	0.00127553	0.018507	0.0375581	0.00163223	0.0814776	0.028506	0.128449	0.00104795	0.00622841	0.0285142	0.0134283	0.0317464	0.00981203	0.0183951	0.0020493	0.00414914	0.00148545	0.0845432	0.0328041	0.00492463	0.00607384	0.0226781	0.00462983	0.000483608	0.00508714	0.00261405	0.313301	0.000734121	0.000523976	0.00076132	0.0195449	0.0333238	0.00176972	0.0129621	0.10781	0.000691319	5.06036	0.0262057	3.1622
N24	0.233	4	0.00127279	0.0184672	0.0374775	0.00162872	0.0813027	0.0284448	0.128174	0.0010457	0.00621504	0.028453	0.0133995	0.0316783	0.00979097	0.0183556	0.0020449	0.00414024	0.00148227	0.0843618	0.0327337	0.00491406	0.0060608	0.0226294	0.00461989	0.00048257	0.00507622	0.00260844	0.312628	0.000732545	0.000522852	0.000759686	0.0195029	0.0332523	0.00176592	0.0129342	0.107579	0.000689836	5.04951	0.0261495	3.15542
N25	0.244	4	0.00121541	0.0176347	0.035788	0.0015553	0.0776374	0.0271624	0.122395	0.000998561	0.00593485	0.0271703	0.0127954	0.0302502	0.00934958	0.0175281	0.00195271	0.00395359	0.00141544	0.0805586	0.031258	0.00469253	0.00578757	0.0216092	0.00441162	0.000460815	0.00484738	0.00249085	0.298535	0.000699521	0.000499281	0.000725438	0.0186237	0.0317532	0.00168631	0.0123511	0.102729	0.000658736	4.82186	0.0249706	3.01317
N26	0.2381	4	0.00124553	0.0180717	0.0366748	0.00159384	0.0795612	0.0278355	0.125428	0.0010233	0.00608192	0.0278435	0.0131125	0.0309998	0.00958125	0.0179624	0.0020011	0.00405155	0.00145052	0.0825548	0.0320325	0.00480881	0.00593098	0.0221447	0.00452094	0.000472234	0.00496749	0.00255257	0.305932	0.000716855	0.000511652	0.000743414	0.0190852	0.0325401	0.0017281	0.0126572	0.105274	0.00067506	4.94135	0.0255894	3.08783
N27	0.2645	4	0.00112121	0.0162679	0.0330142	0.00143475	0.0716202	0.0250572	0.112909	0.000921168	0.00547487	0.0250644	0.0118037	0.0279057	0.00862494	0.0161696	0.00180137	0.00364716	0.00130574	0.0743149	0.0288353	0.00432884	0.00533901	0.0199344	0.0040697	0.0004251	0.00447168	0.0022978	0.275397	0.000645305	0.000460584	0.000669213	0.0171803	0.0292922	0.00155562	0.0113939	0.0947669	0.000607681	4.44815	0.0230353	2.77963
N28	0.2641	4	0.00112291	0.0162926	0.0330642	0.00143693	0.0717286	0.0250952	0.11308	0.000922563	0.00548317	0.0251024	0.0118216	0.0279479	0.008638	0.0161941	0.00180409	0.00365269	0.00130772	0.0744274	0.028879	0.00433539	0.00534709	0.0199646	0.00407586	0.000425744	0.00447845	0.00230128	0.275814	0.000646282	0.000461282	0.000670227	0.0172063	0.0293366	0.00155797	0.0114111	0.0949104	0.000608602	4.45488	0.0230702	2.78384
N29	0.25	4	0.00118624	0.0172115	0.0349291	0.00151797	0.0757741	0.0265105	0.119458	0.000974596	0.00579242	0.0265182	0.0124883	0.0295242	0.00912519	0.0171074	0.00190585	0.0038587	0.00138147	0.0786252	0.0305078	0.00457991	0.00564867	0.0210906	0.00430574	0.000449756	0.00473104	0.00243107	0.29137	0.000682732	0.000487298	0.000708027	0.0181767	0.0309912	0.00164584	0.0120547	0.100263	0.000642927	4.70614	0.0243713	2.94085
N30	0.2663	4	0.00111363	0.016158	0.0327911	0.00142506	0.0711361	0.0248879	0.112146	0.000914941	0.00543787	0.024895	0.0117239	0.027717	0.00856664	0.0160603	0.00178919	0.00362251	0.00129691	0.0738126	0.0286404	0.00429958	0.00530292	0.0197997	0.00404219	0.000422226	0.00444146	0.00228226	0.273535	0.000640943	0.000457471	0.00066469	0.0170642	0.0290942	0.0015451	0.0113169	0.0941263	0.000603574	4.41808	0.0228796	2.76084
N30R	0.251	4	0.00118151	0.0171429	0.0347899	0.00151192	0.0754722	0.0264049	0.118982	0.000970713	0.00576934	0.0264125	0.0124386	0.0294066	0.00908883	0.0170393	0.00189825	0.00384333	0.00137597	0.0783119	0.0303862	0.00456166	0.00562617	0.0210066	0.00428859	0.000447964	0.00471219	0.00242138	0.290209	0.000680012	0.000485356	0.000705206	0.0181043	0.0308677	0.00163928	0.0120067	0.0998639	0.000640365	4.68739	0.0242742	2.92913

## Sheet: Incinerator <1km 
SampleID	DistancefromIncinerator_Km	Cr	Co	Ni	Zn	As	Mo	Cd	Pb
N8	0.0864424	5.55279	2.04179	4.18876	133.637	1.38286	1.16653	1.77049	15.1369
N8R	0.0864424	5.12834	1.71088	3.69135	121.19	1.16333	1.11638	1.45118	12.8021
N9	0.129283	5.76449	1.32294	3.35015	84.888	0.784622	1.07404	0.783758	9.57365
N10	0.239473	2.41746	0.791436	1.74633	85.2781	0.594535	0.797961	0.279119	3.61925
N11	0.196244	13.3633	4.74801	7.17311	540.558	1.91637	1.78134	6.36378	59.0549
N12	0.23344	1.75198	0.682273	0.980504	68.0807	0.291231	0.479714	0.932104	3.6968
N13	0.138176	6.57236	2.54494	4.17423	389.006	1.06929	1.07506	6.20082	37.9159
N13R	0.138176	6.36045	2.37759	4.03211	364.825	1.06083	1.02534	6.22248	36.648
N14	0.166941	5.38619	1.66092	3.58818	175.197	0.783553	0.918723	1.89501	15.5957
N15	0.522991	3.90983	1.15492	2.30392	62.9409	0.706875	0.555635	0.281055	5.73157
N16	0.359806	2.77746	0.836086	1.57763	80.6858	0.452599	0.479773	0.298995	4.6367
N16R	0.359806	2.57419	0.752318	1.44598	71.6484	0.40541	0.488022	0.282612	3.77612
N17	0.576807	1.94382	0.685977	1.34007	44.9566	0.403923	0.400668	0.220701	2.84065
N20	0.875492	3.56587	1.08161	1.96731	83.9539	2.35995	0.340448	1.79592	2.40927
95th PERCENTILE (in PDX dataset)		4.57	1.12	6.67	156.59	0.51	1.69	0.82	15.54
# OF SITES> 95th PERCENTILE OF PDX DATASET		7	8	1	4	10	1	8	4

## Sheet: Incinerator >1km
SampleID	DistancefromIncinerator_Km	Cr	Co	Ni	Zn	As	Mo	Cd	Pb
N1	30.9633	3.3866	1.32268	2.54687	59.7281	0.597058	0.59526	0.0985697	4.77336
N2	32.0961	3.12687	1.346	2.44456	51.1594	0.547449	0.42415	0.117942	3.325
N2R	32.0961	3.04738	1.24332	2.38911	52.8192	0.499523	0.468283	0.120906	3.22337
N3	32.0312	4.25981	1.74394	3.45451	55.5807	0.827907	0.468788	0.265198	3.63044
N4	32.1591	3.10232	1.25062	2.55967	51.5103	0.492802	0.390867	0.178096	3.97268
N5	16.0546	4.12897	1.58165	2.47461	65.5593	0.820404	0.723791	0.125619	4.11093
N6	16.1921	2.41846	1.02385	1.81908	57.5443	0.607538	0.380615	0.337462	2.55954
N7	16.345	2.46816	0.795006	1.46134	31.8428	0.708781	0.420058	0.13841	2.47341
N18	1.09581	3.27241	1.06052	1.85218	59.3185	1.19717	0.485761	0.159304	3.84231
N19	1.00022	3.63129	1.45738	2.2354	44.4139	0.680117	0.360319	0.199581	2.70864
N21	1.01102	2.74958	0.751481	1.60311	40.8333	1.14131	0.497722	0.21792	3.20995
N22	1.84505	3.64396	1.88776	2.33936	53.6937	0.852923	0.641309	0.18332	3.38948
N22R	1.84505	3.77542	1.83855	2.45447	67.7763	0.817245	0.734218	0.193133	3.80515
N23	2.02349	2.24249	0.899097	1.31708	31.7974	0.533505	0.429849	0.160172	5.28834
N24	2.10922	2.21948	0.967725	1.35124	29.0967	0.58721	0.297082	0.268069	1.85562
N25	3.97053	2.55902	1.04197	1.66951	36.5741	0.709262	0.478443	0.118279	2.78156
N26	3.91332	3.09198	1.02696	2.46384	28.6687	0.828895	0.51323	0.145233	3.66468
N27	4.36206	3.53316	2.0614	2.40741	69.5843	0.736408	1.55425	0.187902	2.93709
N28	8.37623	1.31185	0.573192	0.850587	26.3721	0.41295	0.242484	0.136236	1.53336
N29	8.44347	1.54176	0.64512	0.91792	29.0557	0.43712	0.22936	0.18728	1.52256
N30	8.22667	2.00098	0.772512	1.21667	35.6379	0.424033	0.384529	0.130379	2.9249
N30R	8.22667	1.84693	0.673227	1.16837	31.8014	0.424303	0.374741	0.101036	2.59211
95th PERCENTILE (in PDX dataset)		4.57	1.12	6.67	156.59	0.51	1.69	0.82	15.54
# OF SITES> 95th PERCENTILE OF PDX DATASET		0	10	0	0	16	0	0	0

## Sheet: Table B1
Element	Cr	Co	Ni	Zn	As	Mo	Cd	Pb
95th percentile of PDX Dataset (ppm)	4.57	1.12	6.67	156.59	0.51	1.69	0.82	15.54
Number of sampling sites greater than 95th percentile of PDX datasets less than 1 km away from the incinerator	7	8	1	4	10	1	8	4
Number of sampling sites greater than 95th percentile of PDX datasets greather than 1 km away from the incinerator	0	10	0	0	16	0	0	0

## Sheet: Terms Defined
Term	Definition
Sample ID	Unique identifier assigned to a specific sample used to label and track the sample throughout collection and analysis
LongEastingM	East-west component of a coordinate corresponding to each sample. Measured in meters eastward using WGS 1984 UTM Zone 10N
LatNorthingM	North-south component of a coordinate corresponding to each sample. Measured in meters northward using WGS 1984 UTM Zone 10N
Elemental Concentration	Amount of specified element present in given moss sample, measured in ppm
MDL	Smallest amount of element detected by ICP-MS analytical method
BDL	Indicates concentration of element is lower than MDL. ½ the MDL was substituted for concentrations denoted as BDL if less than 20% of the total observations per element were denoted as BDL
95th percentile in PDX dataset	95th percentile of the data set in Portland study (Gatziolas et al., 2016)
